# Supplementary material for: Role for Krüppel-Like Transcription Factor 11 in Mesenchymal Cell Function and Fibrosis
Source: PLoS One. 2013 Sep 17;8(9):e75311. doi: 10.1371/journal.pone.0075311 (PMC3775729; doi:10.1371/journal.pone.0075311)
Supplement: Table S1 — Transcriptional profiling of KLF11 overexpression in cultured liver mesenchymal cells. Adenoviral-based overexpression of KLF11 in a cultured hepatic stellate cell lines using a 233 gene expression panel spanning growth factors, signaling pathways, adhesion molecules, extracellular matrix regulators, apoptosis molecules, and angiogenic mediators, among others. Fold changes are in relation to empty vector control. (XLS) [file pone.0075311.s001.xls]

## Sheet: Sheet1
Array	Symbol	Description	Unigene	Refseq	KLF11 vs EV fold change	p-val KLF11
GF Array PAHS-041	AMH	Anti-Mullerian hormone	Hs.112432	NM_000479	-1.0444	0.923225
GF Array PAHS-041	ERAP1	Endoplasmic reticulum aminopeptidase 1	Hs.436186	NM_016442	1.3954	0.067691
GF Array PAHS-041	BDNF	Brain-derived neurotrophic factor	Hs.502182	NM_001709	-1.8226	0.006446
GF Array PAHS-041	BMP1	Bone morphogenetic protein 1	Hs.1274	NM_006129	-1.1482	0.46447
GF Array PAHS-041	BMP10	Bone morphogenetic protein 10	Hs.158317	NM_014482	2.9567	0.009465
GF Array PAHS-041	BMP2	Bone morphogenetic protein 2	Hs.73853	NM_001200	3.7947	0.001347
GF Array PAHS-041	BMP3	Bone morphogenetic protein 3	Hs.387411	NM_001201	1.8455	0.234064
GF Array PAHS-041	BMP4	Bone morphogenetic protein 4	Hs.68879	NM_130851	2.0195	0.083296
GF Array PAHS-041	BMP5	Bone morphogenetic protein 5	Hs.296648	NM_021073	13.2446	9.9e-05
GF Array PAHS-041	BMP6	Bone morphogenetic protein 6	Hs.285671	NM_001718	24.6014	0.000203
GF Array PAHS-041	BMP7	Bone morphogenetic protein 7	Hs.473163	NM_001719	18.6444	6.2e-05
GF Array PAHS-041	BMP8B	Bone morphogenetic protein 8b	Hs.664022	NM_001720	-1.6733	0.298969
GF Array PAHS-041	CECR1	Cat eye syndrome chromosome region, candidate 1	Hs.170310	NM_177405	1.8327	0.101503
GF Array PAHS-041	CLC	Charcot-Leyden crystal protein	Hs.889	NM_001828	4.3089	0.119753
GF Array PAHS-041	CSF1	Colony stimulating factor 1 (macrophage)	Hs.591402	NM_000757	1.1925	0.29281
GF Array PAHS-041	CSF2	Colony stimulating factor 2 (granulocyte-macrophage)	Hs.1349	NM_000758	16.156	0.001305
GF Array PAHS-041	CSF3	Colony stimulating factor 3 (granulocyte)	Hs.2233	NM_000759	4.4199	0.015344
GF Array PAHS-041	CSPG5	Chondroitin sulfate proteoglycan 5 (neuroglycan C)	Hs.45127	NM_006574	-2.3828	0.005358
GF Array PAHS-041	CXCL1	Chemokine (C-X-C motif) ligand 1 (melanoma growth stimulating activity, alpha)	Hs.789	NM_001511	9.8765	3.6e-05
GF Array PAHS-041	DKK1	Dickkopf homolog 1 (Xenopus laevis)	Hs.40499	NM_012242	2.2356	0.034325
GF Array PAHS-041	TYMP	Thymidine phosphorylase	Hs.592212	NM_001953	1.9106	0.053426
GF Array PAHS-041	EREG	Epiregulin	Hs.115263	NM_001432	25.4689	0.00072
GF Array PAHS-041	FGF1	Fibroblast growth factor 1 (acidic)	Hs.483635	NM_000800	2.6647	0.001978
GF Array PAHS-041	FGF11	Fibroblast growth factor 11	Hs.655193	NM_004112	-1.9534	0.025243
GF Array PAHS-041	FGF13	Fibroblast growth factor 13	Hs.6540	NM_004114	2.3522	0.00442
GF Array PAHS-041	FGF14	Fibroblast growth factor 14	Hs.508616	NM_004115	4.3995	0.008343
GF Array PAHS-041	FGF17	Fibroblast growth factor 17	Hs.248192	NM_003867	-1.042	0.875041
GF Array PAHS-041	FGF19	Fibroblast growth factor 19	Hs.249200	NM_005117	-1.2947	0.719205
GF Array PAHS-041	FGF2	Fibroblast growth factor 2 (basic)	Hs.284244	NM_002006	-1.1297	0.661746
GF Array PAHS-041	FGF22	Fibroblast growth factor 22	Hs.248087	NM_020637	-2.4897	0.280271
GF Array PAHS-041	FGF23	Fibroblast growth factor 23	Hs.287370	NM_020638	2.1053	0.013373
GF Array PAHS-041	FGF5	Fibroblast growth factor 5	Hs.37055	NM_004464	2.5562	0.012843
GF Array PAHS-041	FGF6	Fibroblast growth factor 6	Hs.166015	NM_020996	57.0439	0.000257
GF Array PAHS-041	FGF7	Fibroblast growth factor 7 (keratinocyte growth factor)	Hs.567268	NM_002009	2.4748	1e-06
GF Array PAHS-041	FGF9	Fibroblast growth factor 9 (glia-activating factor)	Hs.111	NM_002010	32.1631	0.000188
GF Array PAHS-041	FIGF	C-fos induced growth factor (vascular endothelial growth factor D)	Hs.11392	NM_004469	2.9911	0.090958
GF Array PAHS-041	GDF10	Growth differentiation factor 10	Hs.2171	NM_004962	44.5494	3.3e-05
GF Array PAHS-041	GDF11	Growth differentiation factor 11	Hs.643604	NM_005811	-1.4499	0.057798
GF Array PAHS-041	MSTN	Myostatin	Hs.41565	NM_005259	4.4609	0.000979
GF Array PAHS-041	GDNF	Glial cell derived neurotrophic factor	Hs.248114	NM_000514	2.9636	0.002916
GF Array PAHS-041	GPI	Glucose phosphate isomerase	Hs.466471	NM_000175	-1.3528	0.205357
GF Array PAHS-041	HBEGF	Heparin-binding EGF-like growth factor	Hs.799	NM_001945	2.8692	0.000663
GF Array PAHS-041	IGF1	Insulin-like growth factor 1 (somatomedin C)	Hs.160562	NM_000618	15.109	0.002457
GF Array PAHS-041	IGF2	Insulin-like growth factor 2 (somatomedin A)	Hs.523414	NM_000612	1.4614	0.380317
GF Array PAHS-041	IL10	Interleukin 10	Hs.193717	NM_000572	3.9926	0.0454
GF Array PAHS-041	IL11	Interleukin 11	Hs.467304	NM_000641	1.287	0.380698
GF Array PAHS-041	IL12B	Interleukin 12B (natural killer cell stimulatory factor 2, cytotoxic lymphocyte maturation factor 2, p40)	Hs.674	NM_002187	8.598	0.038616
GF Array PAHS-041	IL18	Interleukin 18 (interferon-gamma-inducing factor)	Hs.83077	NM_001562	1.8201	0.304205
GF Array PAHS-041	IL1A	Interleukin 1, alpha	Hs.1722	NM_000575	14.0646	0.000538
GF Array PAHS-041	IL1B	Interleukin 1, beta	Hs.126256	NM_000576	10.659	0.001984
GF Array PAHS-041	IL2	Interleukin 2	Hs.89679	NM_000586	2.1053	0.013373
GF Array PAHS-041	IL3	Interleukin 3 (colony-stimulating factor, multiple)	Hs.694	NM_000588	2.568	0.140212
GF Array PAHS-041	IL4	Interleukin 4	Hs.73917	NM_000589	2.1795	0.100041
GF Array PAHS-041	INHA	Inhibin, alpha	Hs.407506	NM_002191	-1.6771	0.015531
GF Array PAHS-041	INHBA	Inhibin, beta A	Hs.583348	NM_002192	4.3289	0.022372
GF Array PAHS-041	INHBB	Inhibin, beta B	Hs.1735	NM_002193	-2.1082	0.00326
GF Array PAHS-041	JAG1	Jagged 1 (Alagille syndrome)	Hs.224012	NM_000214	1.3355	0.063982
GF Array PAHS-041	JAG2	Jagged 2	Hs.433445	NM_002226	-1.7484	0.37879
GF Array PAHS-041	LEFTY1	Left-right determination factor 1	Hs.656214	NM_020997	1.2092	0.611305
GF Array PAHS-041	LEFTY2	Left-right determination factor 2	Hs.520187	NM_003240	2.3522	0.007315
GF Array PAHS-041	LIF	Leukemia inhibitory factor (cholinergic differentiation factor)	Hs.2250	NM_002309	4.8143	0.00152
GF Array PAHS-041	LTBP4	Latent transforming growth factor beta binding protein 4	Hs.466766	NM_003573	-2.7946	0.009506
GF Array PAHS-041	MDK	Midkine (neurite growth-promoting factor 2)	Hs.82045	NM_002391	-1.8956	0.04775
GF Array PAHS-041	NDP	Norrie disease (pseudoglioma)	Hs.522615	NM_000266	23.1135	0.000758
GF Array PAHS-041	NGF	Nerve growth factor (beta polypeptide)	Hs.2561	NM_002506	1.187	0.319689
GF Array PAHS-041	NODAL	Nodal homolog (mouse)	Hs.370414	NM_018055	1.7826	0.338917
GF Array PAHS-041	NRG1	Neuregulin 1	Hs.453951	NM_013957	-1.7769	0.076669
GF Array PAHS-041	NRG2	Neuregulin 2	Hs.408515	NM_013982	1.4083	0.055534
GF Array PAHS-041	NRG3	Neuregulin 3	Hs.125119	NM_001010848	12.3291	0.000401
GF Array PAHS-041	NRTN	Neurturin	Hs.234775	NM_004558	1.0005	0.99931
GF Array PAHS-041	NTF3	Neurotrophin 3	Hs.99171	NM_002527	1.9963	0.001093
GF Array PAHS-041	OSGIN1	Oxidative stress induced growth inhibitor 1	Hs.128055	NM_182981	1.389	0.333876
GF Array PAHS-041	PDGFC	Platelet derived growth factor C	Hs.570855	NM_016205	1.5376	0.052207
GF Array PAHS-041	PGF	Placental growth factor	Hs.252820	NM_002632	2.9363	0.156705
GF Array PAHS-041	PSPN	Persephin	Hs.248159	NM_004158	11.3189	0.002948
GF Array PAHS-041	PTN	Pleiotrophin	Hs.371249	NM_002825	2.7779	0.00069
GF Array PAHS-041	SLCO1A2	Solute carrier organic anion transporter family, member 1A2	Hs.46440	NM_005075	55.2282	2.7e-05
GF Array PAHS-041	SPP1	Secreted phosphoprotein 1	Hs.313	NM_000582	11.7996	0.00024
GF Array PAHS-041	TDGF1	Teratocarcinoma-derived growth factor 1	Hs.385870	NM_003212	7.2972	0.030238
GF Array PAHS-041	TGFB1	Transforming growth factor, beta 1	Hs.645227	NM_000660	-1.4168	0.051197
GF Array PAHS-041	THPO	Thrombopoietin	Hs.1166	NM_000460	2.7333	0.021773
GF Array PAHS-041	TNNT1	Troponin T type 1 (skeletal, slow)	Hs.631558	NM_003283	-2.2439	0.019559
GF Array PAHS-041	VEGFA	Vascular endothelial growth factor A	Hs.73793	NM_003376	-1.2564	0.222478
GF Array PAHS-041	VEGFC	Vascular endothelial growth factor C	Hs.435215	NM_005429	1.4784	0.012598
TGF/BMP PAHS-035	ACVR1	Activin A receptor, type I	Hs.470316	NM_001105	-1.635	0.069865
TGF/BMP PAHS-035	ACVR2A	Activin A receptor, type IIA	Hs.470174	NM_001616	1.3262	0.022499
TGF/BMP PAHS-035	ACVRL1	Activin A receptor type II-like 1	Hs.591026	NM_000020	-1.1669	0.634065
TGF/BMP PAHS-035	AMH	Anti-Mullerian hormone	Hs.112432	NM_000479	-1.1832	0.165993
TGF/BMP PAHS-035	AMHR2	Anti-Mullerian hormone receptor, type II	Hs.659889	NM_020547	7.0486	0.009595
TGF/BMP PAHS-035	BAMBI	BMP and activin membrane-bound inhibitor homolog (Xenopus laevis)	Hs.533336	NM_012342	2.9431	0.000619
TGF/BMP PAHS-035	BGLAP	Bone gamma-carboxyglutamate (gla) protein (osteocalcin)	Hs.654541	NM_199173	-1.4038	0.018725
TGF/BMP PAHS-035	BMP1	Bone morphogenetic protein 1	Hs.1274	NM_006129	-1.4567	0.045909
TGF/BMP PAHS-035	BMP2	Bone morphogenetic protein 2	Hs.73853	NM_001200	228.703	4e-05
TGF/BMP PAHS-035	BMP3	Bone morphogenetic protein 3 (osteogenic)	Hs.387411	NM_001201	6.0517	0.008814
TGF/BMP PAHS-035	BMP4	Bone morphogenetic protein 4	Hs.68879	NM_130851	1.71	0.006069
TGF/BMP PAHS-035	BMP5	Bone morphogenetic protein 5	Hs.296648	NM_021073	41.4701	0.005404
TGF/BMP PAHS-035	BMP6	Bone morphogenetic protein 6	Hs.285671	NM_001718	6.4711	0.00331
TGF/BMP PAHS-035	BMP7	Bone morphogenetic protein 7 (osteogenic protein 1)	Hs.473163	NM_001719	12.4436	0.000822
TGF/BMP PAHS-035	BMPER	BMP binding endothelial regulator	Hs.660998	NM_133468	1.0526	0.608016
TGF/BMP PAHS-035	BMPR1A	Bone morphogenetic protein receptor, type IA	Hs.524477	NM_004329	-1.1914	0.033972
TGF/BMP PAHS-035	BMPR1B	Bone morphogenetic protein receptor, type IB	Hs.661426	NM_001203	3.5243	0.011319
TGF/BMP PAHS-035	BMPR2	Bone morphogenetic protein receptor, type II (serine/threonine kinase)	Hs.471119	NM_001204	-1.9444	0.003438
TGF/BMP PAHS-035	CDC25A	Cell division cycle 25 homolog A (S. pombe)	Hs.437705	NM_001789	1.6253	0.039052
TGF/BMP PAHS-035	CDKN1A	Cyclin-dependent kinase inhibitor 1A (p21, Cip1)	Hs.370771	NM_000389	-1.2478	0.157433
TGF/BMP PAHS-035	CDKN2B	Cyclin-dependent kinase inhibitor 2B (p15, inhibits CDK4)	Hs.72901	NM_004936	4.5336	0.000942
TGF/BMP PAHS-035	CER1	Cerberus 1, cysteine knot superfamily, homolog (Xenopus laevis)	Hs.248204	NM_005454	-2.4555	0.358217
TGF/BMP PAHS-035	CHRD	Chordin	Hs.166186	NM_003741	-2.6196	0.216296
TGF/BMP PAHS-035	COL1A1	Collagen, type I, alpha 1	Hs.172928	NM_000088	-1.6888	0.04993
TGF/BMP PAHS-035	COL1A2	Collagen, type I, alpha 2	Hs.489142	NM_000089	-1.681	0.0138
TGF/BMP PAHS-035	COL3A1	Collagen, type III, alpha 1 (Ehlers-Danlos syndrome type IV, autosomal dominant)	Hs.443625	NM_000090	-1.7687	0.010152
TGF/BMP PAHS-035	CST3	Cystatin C (amyloid angiopathy and cerebral hemorrhage)	Hs.304682	NM_000099	1.06	0.519597
TGF/BMP PAHS-035	DLX2	Distal-less homeobox 2	Hs.419	NM_004405	1.4247	0.084204
TGF/BMP PAHS-035	ENG	Endoglin (Osler-Rendu-Weber syndrome 1)	Hs.76753	NM_000118	1.1925	0.137683
TGF/BMP PAHS-035	EVI1	Ecotropic viral integration site 1	Hs.656395	NM_005241	4.5969	0.001001
TGF/BMP PAHS-035	FKBP1B	FK506 binding protein 1B, 12.6 kDa	Hs.407482	NM_004116	-2.3123	0.016641
TGF/BMP PAHS-035	FOS	V-fos FBJ murine osteosarcoma viral oncogene homolog	Hs.25647	NM_005252	11.5301	0.000973
TGF/BMP PAHS-035	FST	Follistatin	Hs.9914	NM_006350	2.1053	0.000257
TGF/BMP PAHS-035	GDF2	Growth differentiation factor 2	Hs.279463	NM_016204	1.754	0.32324
TGF/BMP PAHS-035	GDF3	Growth differentiation factor 3	Hs.86232	NM_020634	14.9354	5.8e-05
TGF/BMP PAHS-035	GDF5	Growth differentiation factor 5	Hs.1573	NM_000557	1.7259	0.073967
TGF/BMP PAHS-035	GDF6	Growth differentiation factor 6	Hs.492277	NM_001001557	2.3576	0.01139
TGF/BMP PAHS-035	GDF7	Growth differentiation factor 7	Hs.447688	NM_182828	1.9239	0.284534
TGF/BMP PAHS-035	GSC	Goosecoid homeobox	Hs.440438	NM_173849	-1.5046	0.017919
TGF/BMP PAHS-035	HIPK2	Homeodomain interacting protein kinase 2	Hs.397465	NM_022740	-1.9625	0.007933
TGF/BMP PAHS-035	ID1	Inhibitor of DNA binding 1, dominant negative helix-loop-helix protein	Hs.504609	NM_002165	-1.3497	0.288174
TGF/BMP PAHS-035	ID2	Inhibitor of DNA binding 2, dominant negative helix-loop-helix protein	Hs.180919	NM_002166	2.1896	0.008788
TGF/BMP PAHS-035	IGF1	Insulin-like growth factor 1 (somatomedin C)	Hs.160562	NM_000618	3.1689	0.008896
TGF/BMP PAHS-035	IGFBP3	Insulin-like growth factor binding protein 3	Hs.450230	NM_000598	3.6655	3.3e-05
TGF/BMP PAHS-035	IL6	Interleukin 6 (interferon, beta 2)	Hs.654458	NM_000600	6.9355	0.001756
TGF/BMP PAHS-035	INHA	Inhibin, alpha	Hs.407506	NM_002191	-1.0738	0.8162
TGF/BMP PAHS-035	INHBA	Inhibin, beta A	Hs.583348	NM_002192	3.4758	0.075884
TGF/BMP PAHS-035	INHBB	Inhibin, beta B	Hs.1735	NM_002193	-2.4273	0.000878
TGF/BMP PAHS-035	ITGB5	Integrin, beta 5	Hs.536663	NM_002213	1.1387	0.607005
TGF/BMP PAHS-035	ITGB7	Integrin, beta 7	Hs.654470	NM_000889	1.0478	0.817816
TGF/BMP PAHS-035	JUN	Jun oncogene	Hs.525704	NM_002228	-1.03	0.732044
TGF/BMP PAHS-035	JUNB	Jun B proto-oncogene	Hs.25292	NM_002229	-1.0762	0.877381
TGF/BMP PAHS-035	LEFTY1	Left-right determination factor 1	Hs.656214	NM_020997	-1.0088	0.981346
TGF/BMP PAHS-035	LTBP1	Latent transforming growth factor beta binding protein 1	Hs.706751	NM_000627	1.9552	0.011697
TGF/BMP PAHS-035	LTBP2	Latent transforming growth factor beta binding protein 2	Hs.512776	NM_000428	2.5385	0.046365
TGF/BMP PAHS-035	LTBP4	Latent transforming growth factor beta binding protein 4	Hs.466766	NM_003573	-2.3994	0.010101
TGF/BMP PAHS-035	MYC	V-myc myelocytomatosis viral oncogene homolog (avian)	Hs.202453	NM_002467	-1.2506	0.318984
TGF/BMP PAHS-035	NBL1	Neuroblastoma, suppression of tumorigenicity 1	Hs.439671	NM_005380	-3.4726	1.3e-05
TGF/BMP PAHS-035	NODAL	Nodal homolog (mouse)	Hs.370414	NM_018055	1.311	0.525674
TGF/BMP PAHS-035	NOG	Noggin	Hs.248201	NM_005450	-2.2387	0.029531
TGF/BMP PAHS-035	NR0B1	Nuclear receptor subfamily 0, group B, member 1	Hs.268490	NM_000475	8.718	0.000106
TGF/BMP PAHS-035	PDGFB	Platelet-derived growth factor beta polypeptide (simian sarcoma viral (v-sis) oncogene homolog)	Hs.1976	NM_002608	1.534	0.335431
TGF/BMP PAHS-035	PLAU	Plasminogen activator, urokinase	Hs.77274	NM_002658	3.7081	0.040792
TGF/BMP PAHS-035	RUNX1	Runt-related transcription factor 1 (acute myeloid leukemia 1; aml1 oncogene)	Hs.149261	NM_001754	1.8412	0.023444
TGF/BMP PAHS-035	SERPINE1	Serpin peptidase inhibitor, clade E (nexin, plasminogen activator inhibitor type 1), member 1	Hs.414795	NM_000602	2.1297	0.011271
TGF/BMP PAHS-035	SMAD1	SMAD family member 1	Hs.656534	NM_005900	2.0335	0.001839
TGF/BMP PAHS-035	SMAD2	SMAD family member 2	Hs.12253	NM_005901	-3.3005	0.000391
TGF/BMP PAHS-035	SMAD3	SMAD family member 3	Hs.618504	NM_005902	-1.1615	0.496865
TGF/BMP PAHS-035	SMAD4	SMAD family member 4	Hs.75862	NM_005359	-1.3128	0.090928
TGF/BMP PAHS-035	SMAD5	SMAD family member 5	Hs.167700	NM_005903	-1.2025	0.139529
TGF/BMP PAHS-035	SMURF1	SMAD specific E3 ubiquitin protein ligase 1	Hs.189329	NM_020429	1.1101	0.520534
TGF/BMP PAHS-035	SOX4	SRY (sex determining region Y)-box 4	Hs.699195	NM_003107	1.837	0.034092
TGF/BMP PAHS-035	STAT1	Signal transducer and activator of transcription 1, 91kDa	Hs.708051	NM_007315	2.2253	0.001186
TGF/BMP PAHS-035	TGFB1	Transforming growth factor, beta 1	Hs.645227	NM_000660	-1.8566	0.008953
TGF/BMP PAHS-035	TGFB1I1	Transforming growth factor beta 1 induced transcript 1	Hs.513530	NM_015927	-3.023	7e-06
TGF/BMP PAHS-035	TSC22D1	TSC22 domain family, member 1	Hs.507916	NM_006022	1.0872	0.467806
TGF/BMP PAHS-035	TGFB2	Transforming growth factor, beta 2	Hs.133379	NM_003238	1.6103	0.179315
TGF/BMP PAHS-035	TGFB3	Transforming growth factor, beta 3	Hs.592317	NM_003239	6.2651	2.3e-05
TGF/BMP PAHS-035	TGFBI	Transforming growth factor, beta-induced, 68kDa	Hs.369397	NM_000358	1.3324	0.023793
TGF/BMP PAHS-035	TGFBR1	Transforming growth factor, beta receptor I (activin A receptor type II-like kinase, 53kDa)	Hs.494622	NM_004612	-3.4726	0.00584
TGF/BMP PAHS-035	TGFBR2	Transforming growth factor, beta receptor II (70/80kDa)	Hs.82028	NM_003242	1.0429	0.644333
TGF/BMP PAHS-035	TGFBR3	Transforming growth factor, beta receptor III	Hs.482390	NM_003243	-1.43	0.202785
TGF/BMP PAHS-035	TGFBRAP1	Transforming growth factor, beta receptor associated protein 1	Hs.446350	NM_004257	-1.7484	0.008898
TGF/BMP PAHS-035	TGIF1	TGFB-induced factor homeobox 1	Hs.373550	NM_003244	-1.1142	0.624657
ECM PAHS-013	ADAMTS1	ADAM metallopeptidase with thrombospondin type 1 motif, 1	Hs.643357	NM_006988	3.1239	0.00368
ECM PAHS-013	ADAMTS13	ADAM metallopeptidase with thrombospondin type 1 motif, 13	Hs.131433	NM_139025	3.6217	0.005811
ECM PAHS-013	ADAMTS8	ADAM metallopeptidase with thrombospondin type 1 motif, 8	Hs.271605	NM_007037	6.4086	0.000992
ECM PAHS-013	CD44	CD44 molecule (Indian blood group)	Hs.502328	NM_000610	1.7573	0.004296
ECM PAHS-013	CDH1	Cadherin 1, type 1, E-cadherin (epithelial)	Hs.461086	NM_004360	9.6465	0.004943
ECM PAHS-013	CNTN1	Contactin 1	Hs.143434	NM_001843	25.2813	0.001877
ECM PAHS-013	COL11A1	Collagen, type XI, alpha 1	Hs.523446	NM_080629	-1.8277	0.14099
ECM PAHS-013	COL12A1	Collagen, type XII, alpha 1	Hs.101302	NM_004370	1.6245	0.001706
ECM PAHS-013	COL14A1	Collagen, type XIV, alpha 1	Hs.409662	NM_021110	7.447	0.023949
ECM PAHS-013	COL15A1	Collagen, type XV, alpha 1	Hs.409034	NM_001855	5.9932	5.4e-05
ECM PAHS-013	COL16A1	Collagen, type XVI, alpha 1	Hs.368921	NM_001856	1.0546	0.801422
ECM PAHS-013	COL1A1	Collagen, type I, alpha 1	Hs.172928	NM_000088	-1.6434	0.004119
ECM PAHS-013	COL4A2	Collagen, type IV, alpha 2	Hs.508716	NM_001846	1.8446	0.008323
ECM PAHS-013	COL5A1	Collagen, type V, alpha 1	Hs.210283	NM_000093	-1.5018	0.022169
ECM PAHS-013	COL6A1	Collagen, type VI, alpha 1	Hs.474053	NM_001848	1.1303	0.185562
ECM PAHS-013	COL6A2	Collagen, type VI, alpha 2	Hs.420269	NM_001849	1.1225	0.456278
ECM PAHS-013	COL7A1	Collagen, type VII, alpha 1 (epidermolysis bullosa, dystrophic, dominant and recessive)	Hs.476218	NM_000094	1.107	0.364538
ECM PAHS-013	COL8A1	Collagen, type VIII, alpha 1	Hs.654548	NM_001850	1.0842	0.39228
ECM PAHS-013	VCAN	Versican	Hs.695930	NM_004385	2.1835	0.023823
ECM PAHS-013	CTGF	Connective tissue growth factor	Hs.591346	NM_001901	4.9474	0.000499
ECM PAHS-013	CTNNA1	Catenin (cadherin-associated protein), alpha 1, 102kDa	Hs.445981	NM_001903	-2.468	0.000667
ECM PAHS-013	CTNNB1	Catenin (cadherin-associated protein), beta 1, 88kDa	Hs.476018	NM_001904	-1.9363	0.008042
ECM PAHS-013	CTNND1	Catenin (cadherin-associated protein), delta 1	Hs.166011	NM_001331	1.6058	0.010373
ECM PAHS-013	CTNND2	Catenin (cadherin-associated protein), delta 2 (neural plakophilin-related arm-repeat protein)	Hs.314543	NM_001332	3.5967	0.005132
ECM PAHS-013	ECM1	Extracellular matrix protein 1	Hs.81071	NM_004425	1.4506	0.04264
ECM PAHS-013	FN1	Fibronectin 1	Hs.203717	NM_002026	1.5801	0.020425
ECM PAHS-013	HAS1	Hyaluronan synthase 1	Hs.57697	NM_001523	3.2415	0.038575
ECM PAHS-013	ICAM1	Intercellular adhesion molecule 1 (CD54), human rhinovirus receptor	Hs.707983	NM_000201	1.8575	0.042473
ECM PAHS-013	ITGA1	Integrin, alpha 1	Hs.696076	NM_181501	1.0767	0.537839
ECM PAHS-013	ITGA2	Integrin, alpha 2 (CD49B, alpha 2 subunit of VLA-2 receptor)	Hs.482077	NM_002203	1.4044	0.125197
ECM PAHS-013	ITGA3	Integrin, alpha 3 (antigen CD49C, alpha 3 subunit of VLA-3 receptor)	Hs.265829	NM_002204	-1.146	0.187045
ECM PAHS-013	ITGA4	Integrin, alpha 4 (antigen CD49D, alpha 4 subunit of VLA-4 receptor)	Hs.694732	NM_000885	1.3165	0.015608
ECM PAHS-013	ITGA5	Integrin, alpha 5 (fibronectin receptor, alpha polypeptide)	Hs.505654	NM_002205	-1.651	0.000496
ECM PAHS-013	ITGA6	Integrin, alpha 6	Hs.133397	NM_000210	-1.0792	0.51202
ECM PAHS-013	ITGA7	Integrin, alpha 7	Hs.524484	NM_002206	-2.5907	0.008227
ECM PAHS-013	ITGA8	Integrin, alpha 8	Hs.171311	NM_003638	53.5693	1.6e-05
ECM PAHS-013	ITGAL	Integrin, alpha L (antigen CD11A (p180), lymphocyte function-associated antigen 1; alpha polypeptide)	Hs.174103	NM_002209	2.4566	0.026414
ECM PAHS-013	ITGAM	Integrin, alpha M (complement component 3 receptor 3 subunit)	Hs.172631	NM_000632	5.1814	0.00884
ECM PAHS-013	ITGAV	Integrin, alpha V (vitronectin receptor, alpha polypeptide, antigen CD51)	Hs.436873	NM_002210	1.7092	0.004545
ECM PAHS-013	ITGB1	Integrin, beta 1 (fibronectin receptor, beta polypeptide, antigen CD29 includes MDF2, MSK12)	Hs.707987	NM_002211	-1.1975	0.036778
ECM PAHS-013	ITGB2	Integrin, beta 2 (complement component 3 receptor 3 and 4 subunit)	Hs.375957	NM_000211	2.4284	0.010791
ECM PAHS-013	ITGB3	Integrin, beta 3 (platelet glycoprotein IIIa, antigen CD61)	Hs.218040	NM_000212	-1.1019	0.50349
ECM PAHS-013	ITGB4	Integrin, beta 4	Hs.632226	NM_000213	-1.7736	0.007895
ECM PAHS-013	ITGB5	Integrin, beta 5	Hs.536663	NM_002213	1.0743	0.657206
ECM PAHS-013	KAL1	Kallmann syndrome 1 sequence	Hs.521869	NM_000216	1.5874	0.0118
ECM PAHS-013	LAMA1	Laminin, alpha 1	Hs.270364	NM_005559	2.4623	0.005167
ECM PAHS-013	LAMA2	Laminin, alpha 2 (merosin, congenital muscular dystrophy)	Hs.200841	NM_000426	24.1955	0.000266
ECM PAHS-013	LAMA3	Laminin, alpha 3	Hs.436367	NM_000227	3.0244	0.000411
ECM PAHS-013	LAMB1	Laminin, beta 1	Hs.650585	NM_002291	1.6396	0.00269
ECM PAHS-013	LAMB3	Laminin, beta 3	Hs.497636	NM_000228	3.1821	2e-06
ECM PAHS-013	LAMC1	Laminin, gamma 1 (formerly LAMB2)	Hs.609663	NM_002293	1.3379	0.167061
ECM PAHS-013	MMP1	Matrix metallopeptidase 1 (interstitial collagenase)	Hs.83169	NM_002421	17.0693	0.002882
ECM PAHS-013	MMP10	Matrix metallopeptidase 10 (stromelysin 2)	Hs.2258	NM_002425	86.024	0.001044
ECM PAHS-013	MMP11	Matrix metallopeptidase 11 (stromelysin 3)	Hs.143751	NM_005940	-4.868	0.002447
ECM PAHS-013	MMP12	Matrix metallopeptidase 12 (macrophage elastase)	Hs.1695	NM_002426	53.0765	5e-06
ECM PAHS-013	MMP13	Matrix metallopeptidase 13 (collagenase 3)	Hs.2936	NM_002427	318.099	1.1e-05
ECM PAHS-013	MMP14	Matrix metallopeptidase 14 (membrane-inserted)	Hs.2399	NM_004995	-1.234	0.094312
ECM PAHS-013	MMP15	Matrix metallopeptidase 15 (membrane-inserted)	Hs.80343	NM_002428	1.9097	0.002225
ECM PAHS-013	MMP16	Matrix metallopeptidase 16 (membrane-inserted)	Hs.546267	NM_005941	1.8108	0.000532
ECM PAHS-013	MMP2	Matrix metallopeptidase 2 (gelatinase A, 72kDa gelatinase, 72kDa type IV collagenase)	Hs.513617	NM_004530	-1.4175	0.222798
ECM PAHS-013	MMP3	Matrix metallopeptidase 3 (stromelysin 1, progelatinase)	Hs.375129	NM_002422	126.53	1.6e-05
ECM PAHS-013	MMP7	Matrix metallopeptidase 7 (matrilysin, uterine)	Hs.2256	NM_002423	5.0982	9.2e-05
ECM PAHS-013	MMP8	Matrix metallopeptidase 8 (neutrophil collagenase)	Hs.161839	NM_002424	7.2602	6.1e-05
ECM PAHS-013	MMP9	Matrix metallopeptidase 9 (gelatinase B, 92kDa gelatinase, 92kDa type IV collagenase)	Hs.297413	NM_004994	4.357	0.001694
ECM PAHS-013	NCAM1	Neural cell adhesion molecule 1	Hs.503878	NM_000615	-1.3819	0.114126
ECM PAHS-013	PECAM1	Platelet/endothelial cell adhesion molecule (CD31 antigen)	Hs.514412	NM_000442	1.9498	0.00529
ECM PAHS-013	SELE	Selectin E (endothelial adhesion molecule 1)	Hs.89546	NM_000450	87.0235	1.8e-05
ECM PAHS-013	SELL	Selectin L (lymphocyte adhesion molecule 1)	Hs.82848	NM_000655	4.103	0.001455
ECM PAHS-013	SELP	Selectin P (granule membrane protein 140kDa, antigen CD62)	Hs.73800	NM_003005	4.5842	0.012711
ECM PAHS-013	SGCE	Sarcoglycan, epsilon	Hs.371199	NM_003919	-1.3074	0.175572
ECM PAHS-013	SPARC	Secreted protein, acidic, cysteine-rich (osteonectin)	Hs.111779	NM_003118	-1.0867	0.68077
ECM PAHS-013	SPG7	Spastic paraplegia 7 (pure and complicated autosomal recessive)	Hs.185597	NM_003119	1.0187	0.911752
ECM PAHS-013	SPP1	Secreted phosphoprotein 1 (osteopontin, bone sialoprotein I, early T-lymphocyte activation 1)	Hs.313	NM_000582	8.8561	0.000314
ECM PAHS-013	TGFBI	Transforming growth factor, beta-induced, 68kDa	Hs.369397	NM_000358	1.2658	0.0073
ECM PAHS-013	THBS1	Thrombospondin 1	Hs.164226	NM_003246	2.1386	0.005629
ECM PAHS-013	THBS2	Thrombospondin 2	Hs.371147	NM_003247	1.192	0.365618
ECM PAHS-013	THBS3	Thrombospondin 3	Hs.169875	NM_007112	-1.2512	0.358769
ECM PAHS-013	TIMP1	TIMP metallopeptidase inhibitor 1	Hs.522632	NM_003254	1.3535	0.043177
ECM PAHS-013	TIMP2	TIMP metallopeptidase inhibitor 2	Hs.633514	NM_003255	-2.1785	0.000713
ECM PAHS-013	TIMP3	TIMP metallopeptidase inhibitor 3 (Sorsby fundus dystrophy, pseudoinflammatory)	Hs.701968	NM_000362	-1.3566	0.516575
ECM PAHS-013	CLEC3B	C-type lectin domain family 3, member B	Hs.476092	NM_003278	3.9177	0.003549
ECM PAHS-013	TNC	Tenascin C (hexabrachion)	Hs.143250	NM_002160	1.3597	0.022222
ECM PAHS-013	VCAM1	Vascular cell adhesion molecule 1	Hs.109225	NM_001078	6.8844	0.000554
ECM PAHS-013	VTN	Vitronectin	Hs.2257	NM_000638	-1.6396	0.074574
