# Supplementary material for: Role for Krüppel-Like Transcription Factor 11 in Mesenchymal Cell Function and Fibrosis
Source: PLoS One. 2013 Sep 17;8(9):e75311. doi: 10.1371/journal.pone.0075311 (PMC3775729; doi:10.1371/journal.pone.0075311)
Supplement: Table S2 — Transcriptional profiling of KLF11 wild type and knockout mice exposed to CCL4. Livers from olive oil and CCl4-exposed KLF11 wild type and KLF11-/- mice were examined for transcriptional changes in a panel of common fibrosis markers. Fold changes are in relation to olive oil control for each condition examined. (XLS) [file pone.0075311.s002.xls]

## Sheet: Sheet1
Unigene	Refseq	Symbol	Description	KLF11 -/- CCL4 vs OO Fold Change	WT CCL4 vs OO Fold Change
Mm.213025	NM_007392	Acta2	Actin, alpha 2, smooth muscle, aorta	8.1004	1.0338
Mm.301626	NM_007428	Agt	Angiotensinogen (serpin peptidase inhibitor, clade A, member 8)	2.3262	2.1555
Mm.6645	NM_009652	Akt1	Thymoma viral proto-oncogene 1	2.0392	4.1068
Mm.257460	NM_009741	Bcl2	B-cell leukemia/lymphoma 2	1.8764	1.8251
Mm.595	NM_007557	Bmp7	Bone morphogenetic protein 7	-1.6044	1.0338
Mm.28278	NM_007616	Cav1	Caveolin 1, caveolae protein	-4.6012	-2.415
Mm.4686	NM_011330	Ccl11	Chemokine (C-C motif) ligand 11	1.8764	1.0338
Mm.867	NM_011331	Ccl12	Chemokine (C-C motif) ligand 12	1.8764	1.0338
Mm.1282	NM_011337	Ccl3	Chemokine (C-C motif) ligand 3	3.625	1.6911
Mm.6272	NM_009915	Ccr2	Chemokine (C-C motif) receptor 2	1.8764	9.0505
Mm.439656	NM_009883	Cebpb	CCAAT/enhancer binding protein (C/EBP), beta	-1.0512	1.432
Mm.277792	NM_007743	Col1a2	Collagen, type I, alpha 2	38.0019	6.2247
Mm.249555	NM_009930	Col3a1	Collagen, type III, alpha 1	13.8134	6.0545
Mm.390287	NM_010217	Ctgf	Connective tissue growth factor	-1.1266	-4.3832
Mm.1401	NM_009911	Cxcr4	Chemokine (C-X-C motif) receptor 4	1.8764	1.0338
Mm.56769	NM_007833	Dcn	Decorin	-1.1991	-1.0439
Mm.14543	NM_010104	Edn1	Endothelin 1	1.8764	1.0338
Mm.252481	NM_010113	Egf	Epidermal growth factor	1.8764	2.1258
Mm.225297	NM_007932	Eng	Endoglin	-1.0154	1.6563
Mm.3355	NM_010177	Fasl	Fas ligand (TNF superfamily, member 6)	1.8764	1.0338
Mm.166318	NM_011824	Grem1	Gremlin 1	1.8764	3.1123
Mm.267078	NM_010427	Hgf	Hepatocyte growth factor	1.264	1.3361
Mm.240327	NM_008337	Ifng	Interferon gamma	1.8764	1.0338
Mm.874	NM_010548	Il10	Interleukin 10	1.8764	1.0338
Mm.1284	NM_008355	Il13	Interleukin 13	1.8764	1.0338
Mm.368330	NM_008356	Il13ra2	Interleukin 13 receptor, alpha 2	1.8764	2.805
Mm.15534	NM_010554	Il1a	Interleukin 1 alpha	1.2294	1.5347
Mm.222830	NM_008361	Il1b	Interleukin 1 beta	1.1235	-1.2159
Mm.276360	NM_021283	Il4	Interleukin 4	1.8764	9.9039
Mm.4461	NM_010558	Il5	Interleukin 5	1.8764	1.0338
Mm.274846	NM_010562	Ilk	Integrin linked kinase	-1.7925	-1.7315
Mm.3510	NM_008382	Inhbe	Inhibin beta E	-4.7634	-1.3585
Mm.482186	NM_001033228	Itga1	Integrin alpha 1	1.567	1.3361
Mm.5007	NM_008396	Itga2	Integrin alpha 2	1.8764	2.7473
Mm.57035	NM_013565	Itga3	Integrin alpha 3	1.6563	1.3641
Mm.227	NM_008402	Itgav	Integrin alpha V	1.1392	1.3268
Mm.263396	NM_010578	Itgb1	Integrin beta 1 (fibronectin receptor beta)	1.3547	1.7267
Mm.87150	NM_016780	Itgb3	Integrin beta 3	2.5105	7.8245
Mm.6424	NM_010580	Itgb5	Integrin beta 5	-1.3305	-1.8176
Mm.98193	NM_021359	Itgb6	Integrin beta 6	1.8764	10.112
Mm.217000	NM_177290	Itgb8	Integrin beta 8	1.8764	6.1817
Mm.275071	NM_010591	Jun	Jun oncogene	1.9972	10.6886
Mm.172	NM_010728	Lox	Lysyl oxidase	1.8764	9.8355
Mm.269747	NM_019919	Ltbp1	Latent transforming growth factor beta binding protein 1	2.5633	1.9292
Mm.5022	NM_008607	Mmp13	Matrix metallopeptidase 13	5.3443	1.0338
Mm.280175	NM_008608	Mmp14	Matrix metallopeptidase 14 (membrane-inserted)	3.1123	3.4295
Mm.156952	NM_032006	Mmp1a	Matrix metallopeptidase 1a (interstitial collagenase)	1.8764	5.1266
Mm.29564	NM_008610	Mmp2	Matrix metallopeptidase 2	9.1135	3.7529
Mm.4993	NM_010809	Mmp3	Matrix metallopeptidase 3	1.8764	1.0338
Mm.16415	NM_008611	Mmp8	Matrix metallopeptidase 8	1.8764	2.9856
Mm.4406	NM_013599	Mmp9	Matrix metallopeptidase 9	1.8764	1.2041
Mm.2444	NM_010849	Myc	Myelocytomatosis oncogene	1.3361	1.7508
Mm.256765	NM_008689	Nfkb1	Nuclear factor of kappa light polypeptide gene enhancer in B-cells 1, p105	-1.0585	2.3916
Mm.2675	NM_008808	Pdgfa	Platelet derived growth factor, alpha	-1.3491	2.9039
Mm.144089	NM_011057	Pdgfb	Platelet derived growth factor, B polypeptide	1.8764	1.0338
Mm.154660	NM_008872	Plat	Plasminogen activator, tissue	1.8764	1.8506
Mm.4183	NM_008873	Plau	Plasminogen activator, urokinase	6.4442	1.0338
Mm.971	NM_008877	Plg	Plasminogen	-1.1188	-1.0585
Mm.439692	NM_009243	Serpina1a	Serine (or cysteine) peptidase inhibitor, clade A, member 1a	-2.2377	-1.0224
Mm.250422	NM_008871	Serpine1	Serine (or cysteine) peptidase inhibitor, clade E, member 1	1.8764	1.0338
Mm.22708	NM_009825	Serpinh1	Serine (or cysteine) peptidase inhibitor, clade H, member 1	6.2247	4.1353
Mm.391091	NM_010754	Smad2	MAD homolog 2 (Drosophila)	-1.7435	1.0196
Mm.7320	NM_016769	Smad3	MAD homolog 3 (Drosophila)	-2.1765	1.5779
Mm.100399	NM_008540	Smad4	MAD homolog 4 (Drosophila)	-1.2763	1.0703
Mm.325757	NM_008542	Smad6	MAD homolog 6 (Drosophila)	-1.7315	1.0629
Mm.34407	NM_001042660	Smad7	MAD homolog 7 (Drosophila)	-1.4866	-2.1023
Mm.2093	NM_011427	Snai1	Snail homolog 1 (Drosophila)	1.8764	1.0338
Mm.4618	NM_013672	Sp1	Trans-acting transcription factor 1	-1.1991	-1.5284
Mm.277406	NM_009283	Stat1	Signal transducer and activator of transcription 1	-1.805	-1.3679
Mm.121721	NM_009284	Stat6	Signal transducer and activator of transcription 6	-1.1345	-1.0367
Mm.248380	NM_011577	Tgfb1	Transforming growth factor, beta 1	2.5105	7.9337
Mm.18213	NM_009367	Tgfb2	Transforming growth factor, beta 2	1.8764	1.0338
Mm.3992	NM_009368	Tgfb3	Transforming growth factor, beta 3	1.8764	2.2784
Mm.197552	NM_009370	Tgfbr1	Transforming growth factor, beta receptor I	-1.3213	4.6525
Mm.172346	NM_009371	Tgfbr2	Transforming growth factor, beta receptor II	1.4221	1.1235
Mm.101034	NM_009372	Tgif1	TGFB-induced factor homeobox 1	-1.6958	1.0338
Mm.4159	NM_011580	Thbs1	Thrombospondin 1	4.3711	2.3751
Mm.26688	NM_011581	Thbs2	Thrombospondin 2	5.0912	2.5811
Mm.8245	NM_011593	Timp1	Tissue inhibitor of metalloproteinase 1	1.8764	1.0338
Mm.206505	NM_011594	Timp2	Tissue inhibitor of metalloproteinase 2	2.3916	2.2626
Mm.4871	NM_011595	Timp3	Tissue inhibitor of metalloproteinase 3	-1.2159	-1.8429
Mm.255607	NM_080639	Timp4	Tissue inhibitor of metalloproteinase 4	1.8764	1.0338
Mm.1293	NM_013693	Tnf	Tumor necrosis factor	1.8764	1.0338
Mm.282184	NM_009505	Vegfa	Vascular endothelial growth factor A	-1.5713	1.9561
